# Supplementary material for: Cognitive Collaboration Found in Cardiac Physiology: Study in Classroom Environment
Source: PLoS One. 2016 Jul 14;11(7):e0159178. doi: 10.1371/journal.pone.0159178 (PMC4944990; doi:10.1371/journal.pone.0159178)
Supplement: S1 File — (ZIP) [file pone.0159178.s003.zip]

Archive with 37 entries (24 files):
- 151002_paircoding_raw/
- 151002_paircoding_raw/.DS_Store
- 151002_paircoding_raw/1401036/
- 151002_paircoding_raw/1401036/11-17-03.EDF
- 151002_paircoding_raw/1401036/13-23-52.EDF
- 151002_paircoding_raw/1401040/
- 151002_paircoding_raw/1401040/11-16-44.EDF
- 151002_paircoding_raw/1401040/13-16-30.EDF
- 151002_paircoding_raw/1401049/
- 151002_paircoding_raw/1401049/11-14-25.EDF
- 151002_paircoding_raw/1401049/13-16-01.EDF
- 151002_paircoding_raw/1401052/
- 151002_paircoding_raw/1401052/11-13-40.EDF
- 151002_paircoding_raw/1401052/13-23-30.EDF
- 151002_paircoding_raw/1401054/
- 151002_paircoding_raw/1401054/11-12-07.EDF
- 151002_paircoding_raw/1401054/13-23-22.EDF
- 151002_paircoding_raw/1401227/
- 151002_paircoding_raw/1401227/11-14-50.EDF
- 151002_paircoding_raw/1401227/13-19-42.EDF
- 151002_paircoding_raw/1401235/
- 151002_paircoding_raw/1401235/11-17-47.EDF
- 151002_paircoding_raw/1401235/13-23-50.EDF
- 151002_paircoding_raw/1401240/
- 151002_paircoding_raw/1401240/11-17-13.EDF
- 151002_paircoding_raw/1401240/13-19-35.EDF
- 151002_paircoding_raw/1401241/
- 151002_paircoding_raw/1401241/11-08-11.EDF
- 151002_paircoding_raw/1401242/
- 151002_paircoding_raw/1401242/.DS_Store
- 151002_paircoding_raw/1401242/11-14-05.EDF
- 151002_paircoding_raw/1401242/12-26-22.EDF
- 151002_paircoding_raw/1401244/
- 151002_paircoding_raw/1401244/11-13-02.EDF
- 151002_paircoding_raw/1401247/
- 151002_paircoding_raw/1401247/11-08-10.EDF
- 151002_paircoding_raw/1401247/13-15-45.EDF
