# Supplementary material for: Cognitive Collaboration Found in Cardiac Physiology: Study in Classroom Environment
Source: PLoS One. 2016 Jul 14;11(7):e0159178. doi: 10.1371/journal.pone.0159178 (PMC4944990; doi:10.1371/journal.pone.0159178)
Supplement: S2 File — (ZIP) [file pone.0159178.s004.zip]

Archive with 39 entries (24 files):
- 151030_paricoding_raw/
- 151030_paricoding_raw/.DS_Store
- 151030_paricoding_raw/1401041/
- 151030_paricoding_raw/1401041/10-42-13.EDF
- 151030_paricoding_raw/1401041/13-03-02.EDF
- 151030_paricoding_raw/1401044/
- 151030_paricoding_raw/1401044/11-13-21.EDF
- 151030_paricoding_raw/1401044/13-03-49.EDF
- 151030_paricoding_raw/1401045/
- 151030_paricoding_raw/1401045/10-42-16.EDF
- 151030_paricoding_raw/1401045/13-03-06.EDF
- 151030_paricoding_raw/1401050/
- 151030_paricoding_raw/1401050/10-42-31.EDF
- 151030_paricoding_raw/1401050/13-11-47.EDF
- 151030_paricoding_raw/1401224/
- 151030_paricoding_raw/1401224/10-42-50.EDF
- 151030_paricoding_raw/1401226/
- 151030_paricoding_raw/1401226/10-42-52.EDF
- 151030_paricoding_raw/1401229/
- 151030_paricoding_raw/1401229/10-42-56.EDF
- 151030_paricoding_raw/1401231/
- 151030_paricoding_raw/1401231/10-38-57.EDF
- 151030_paricoding_raw/1401237/
- 151030_paricoding_raw/1401237/10-42-24.EDF
- 151030_paricoding_raw/1401237/13-03-19.EDF
- 151030_paricoding_raw/1401238/
- 151030_paricoding_raw/1401238/10-42-45.EDF
- 151030_paricoding_raw/1401238/13-03-20.EDF
- 151030_paricoding_raw/1401239/
- 151030_paricoding_raw/1401239/11-18-08.EDF
- 151030_paricoding_raw/1401239/13-11-28.EDF
- 151030_paricoding_raw/1401243/
- 151030_paricoding_raw/1401243/10-42-59.EDF
- 151030_paricoding_raw/1401246/
- 151030_paricoding_raw/1401246/10-42-43.EDF
- 151030_paricoding_raw/1401246/13-03-20.EDF
- 151030_paricoding_raw/1401250/
- 151030_paricoding_raw/1401250/10-42-28.EDF
- 151030_paricoding_raw/1401250/13-03-31.EDF
