# Supplementary material for: Cognitive Collaboration Found in Cardiac Physiology: Study in Classroom Environment
Source: PLoS One. 2016 Jul 14;11(7):e0159178. doi: 10.1371/journal.pone.0159178 (PMC4944990; doi:10.1371/journal.pone.0159178)
Supplement: S3 File — Scripts for replicating the results. (ZIP) [file pone.0159178.s005.zip]

Archive with 7 entries (6 files):
- analyse_script.R
- data_file_links_and_quest.tsv
- mcfile.xlsx
- __MACOSX/
- __MACOSX/._mcfile.xlsx
- README.txt
- utils.R
