# Supplementary material for: Cognitive Collaboration Found in Cardiac Physiology: Study in Classroom Environment
Source: PLoS One. 2016 Jul 14;11(7):e0159178. doi: 10.1371/journal.pone.0159178 (PMC4944990; doi:10.1371/journal.pone.0159178)
Supplement: S3 File — Scripts for replicating the results. (ZIP) [file pone.0159178.s005.zip › analyse_script.R]

#### script to run colibri analysis for 2R4P data
##
##   example how to format the data and use
##   www.github.com/bwrc/colibri r-package to
##   compute HRV features from .EDF data
##   + script to build table from HRV results
##
####

library(devtools)
if (!require("colibri",character.only = TRUE))
    {
      install_github("bwrc/colibri")
      if(!require("colibri",character.only = TRUE)) stop("Package not found")
    }

Sys.setenv(TZ='UTC')

# set location for files
scriptpath <- "~/Downloads/paircoding/"
recpath <- "/tmp/paircoding/"

# set the desired windowlength
seglen <- 100
segoverlap <- 0.3*seglen

analyse.time <- TRUE
analyse.frequency <- FALSE
analyse.geometric <- FALSE
analyse.nonlinear <- FALSE

mc_filename <- paste0(scriptpath,"mcfile.xlsx")

mc          <- read.config(mc_filename)

mc$subject  <- defactor(mc$subject, type = "string")
mc$casename <- defactor(mc$casename, type = "string")

if (!dir.exists(recpath)) {dir.create(recpath)}
basepath_rec  <- paste0(recpath,sprintf("paircoding_rds_win%d_ovrl%d/",
                         seglen, segoverlap))
if (!dir.exists(basepath_rec)) {dir.create(basepath_rec)}


for (i in seq.int(nrow(mc))) {
  if (mc$include[i]) {

    ## Status printing
    sn <- as.character(mc$subject[i])
    cat(sn, "\n")

    ## Set variables
    subject  <- mc$subject[i]
    casename <- mc$casename[i]

    ## read the data
    data_path <- mc$physiodata[i]
    recording <- read.data.edf(data_path)

    ## Set some properties
    recording$properties$subject  <- subject
    recording$properties$casename <- casename

    ## cut the recording
    rm(tstart,tstop)

    if (grepl("_p11_30_",mc$casename[i])) {
      tstart    <- str_to_timestamp("20151030T112504")
      tstop     <- str_to_timestamp("20151030T122854")
    }

    if (grepl("_p11_02_",mc$casename[i])) {
      tstart    <- str_to_timestamp("20151002T112156")
      tstop     <- str_to_timestamp("20151002T122202")

    }

    if (grepl("_p13_30",mc$casename[i])) {
      tstart    <- str_to_timestamp("20151030T131750")
      tstop     <- str_to_timestamp("20151030T142140")
    }

    if (grepl("_p13_02_",mc$casename[i])) {
      tstart    <- str_to_timestamp("20151002T132540")
      tstop     <- str_to_timestamp("20151002T142928")
    }
    recording <- cut_recording(recording, c(tstart, tstop))

    ## Add a blocks from mc
    recording$properties$db.filename <- mc_filename
    recording <- recording_set_blocks(recording)

    ## Perform R-peak detection
    recording <- ibi_from_ecg(recording, signal = "ECG", interpolate = TRUE)

    ## Remove artifacts
    recording <- remove_ibi_artifacts(recording, signal = "ibi") # C++ version available on request


    ## Settings
    settings                 <- settings_template_hrv()
    settings$segment.length  <- seglen
    settings$segment.overlap <- segoverlap

    settings$analysis$time <- analyse.time
    settings$analysis$frequency <- analyse.frequency
    settings$analysis$geometric <- analyse.geometric
    settings$analysis$nonlinear <- analyse.nonlinear

    recording$conf$settings <- settings

    ## Perform the analysis
    recording <- analyze_recording(recording, settings, signal = "ibi", analysis.pipeline = analysis_pipeline_ibi)

    ## Save the recording (including the results)
    savename <- paste0(basepath_rec,casename,"_",settings$segment.length,"_winlen.rds")
    save_recording(recording, filename = savename)
  }
}

### this part builds a table on correlations in chosen
#
#   please compute the upper part for couple of
#   window lengths, check 'restable' for results
#
###

dfoldlist <- list.dirs(recpath,recursive=FALSE)
dfoldlist <- split(t(matrix(dfoldlist,ncol=2)), rep(1:nrow(matrix(dfoldlist,ncol=2)), each = ncol(matrix(dfoldlist,ncol=2))))

# DEFINE the coding pairs
codepairs30 <- t(matrix(c("01_11_30","02_11_30","01_13_30",
                          "02_13_30","03_11_30","04_11_30",
                          "03_13_30","04_13_30","07_11_30",
                          "08_11_30","07_13_30","08_13_30",
                          "09_11_30","10_11_30","11_11_30",
                          "12_11_30","13_11_30","14_11_30",
                          "13_13_30","14_13_30"),nrow=2))

codepairs02 <- t(matrix(c("01_11_02","02_11_02","03_11_02",
                          "04_11_02",
                          "03_13_02","04_13_02","05_11_02",
                          "06_11_02","05_13_02","06_13_02",
                          "07_11_02","08_11_02","13_11_02",
                          "14_11_02","13_13_02","14_13_02",
                          "15_13_02","16_13_02"),nrow=2))

codepairs <- rbind(codepairs02,codepairs30)


# get certain windowlength correlations

# set the desired windowlength
seglen <- c(300)
segoverlap <- 0.3

# set the desired features to be used
chvars <- c("meanhr","rmssd","stdev")

nrepeats <- 10000
dec=3
restable <- data.frame()
reslist <- list()
set.seed(0438240302)
for (win in seglen) {#unique(pc2hrvresults$segment_length)) {
  winres <- collect_results_recordings(paste0(recpath,sprintf("paircoding_rds_win%d_ovrl%d/",
                           win, segoverlap*win)))
  segres <- sapply(chvars,function(chvar) {

    # produce correlation matrix
    onevar <- winres[winres$variable==chvar,]
    widem <- reshape(onevar[, c('timestamp','subject', 'value' )],timevar='timestamp', direction='wide', idvar='subject')
    row.names(widem) <- widem$subject
    widem$subject <- NULL
    colnames(widem) <- unlist(lapply(strsplit(colnames(widem),"[.]"), function(x) x[2]))
    cormat<-cor(t(widem[codepairs[,1],]),t(widem[codepairs[,2],]),use="pairwise.complete.obs")
    #cormat<-triu(cor(t(widem),use="pairwise.complete.obs"),1)
    #cormat[cormat==0]<-NA
    # get the statistics
    randmean<-apply(apply(cormat,2,function(x){sample(cormat[!is.na(cormat)],nrepeats,replace=TRUE)}),1,mean)
    realmean<-mean(diag(cormat))
    realquant <- tail(which(sort(randmean)<realmean),1)/nrepeats
    confinter <- quantile(randmean,c(0.025,0.975))

    list(confinter1=round(confinter[[1]],dec),confinter2=round(confinter[2],dec),avgcor=round(realmean,dec),avgcor_quantile=round(realquant,dec))

    })
    #restable <- rbind(restable,cbind(seglen,segres))
    segres<-matrix(unlist(segres),nrow=3,byrow=T)
    colnames(segres)<-c("2.5%","97.5%","indyad_correlation","indyad_quantile")
    varnames <- c("meanhr","rmssd","stdev")
    restable <- rbind(restable,cbind(varnames,win,segres))
}
