# Supplementary material for: Cognitive Collaboration Found in Cardiac Physiology: Study in Classroom Environment
Source: PLoS One. 2016 Jul 14;11(7):e0159178. doi: 10.1371/journal.pone.0159178 (PMC4944990; doi:10.1371/journal.pone.0159178)
Supplement: S3 File — Scripts for replicating the results. (ZIP) [file pone.0159178.s005.zip › data_file_links_and_quest.tsv]

# .EDF format files. The definition below:
pair subject	included datafile	gender mdemand tdemand performance effort frust pairfollow
1 01_11 1 ./1401041/10-42-13.EDF m 2 2 7 3 4 8
1 02_11 1 ./1401045/10-42-16.EDF m 7 6 8 5 2 8
2 03_11 1 ./1401237/10-42-24.EDF m 4 8 8 9 4 9
2 04_11 1 ./1401250/10-42-28.EDF m 6 3 8 6 2 8
3 05_11 0 ./1401050/10-42-31.EDF f 6 5 5 7 6 7
3 06_11 0 ./1401231/10-38-57.EDF m 3 8 10 3 7 6
4 07_11 1 ./1401238/10-42-45.EDF m 7 3 9 3 2 9
4 08_11 1 ./1401246/10-42-43.EDF m 9 8 5 8 1 8
5 09_11 1 ./1401224/10-42-50.EDF m 7 6 9 2 1 8
5 10_11 1 ./1401226/10-42-52.EDF m 8 3 9 8 1 9
6 11_11 1 ./1401229/10-42-56.EDF m 4 6 8 2 1 9
6 12_11 1 ./1401243/10-42-59.EDF m 9 8 10 9 3 10
7 13_11 1 ./1401239/11-18-08.EDF f 7 5 3 7 9 8
7 14_11 1 ./1401044/11-13-21.EDF f 6 6 6 8 8 8
8 01_13 1 ./1401041/13-03-02.EDF f 7 6 8 6 2 10
8 02_13 1 ./1401045/13-03-06.EDF m 9 8 6 8 8 9
9 03_13 1 ./1401237/13-03-19.EDF f 3 8 9 2 2 8
9 04_13 1 ./1401250/13-03-31.EDF f 5 8 10 4 0 9
10 05_13 0 ./1401050/13-11-47.EDF m 5 5 8 4 2 6
10 06_13 0 ./1401231/10-38-57.EDF m 6 8 8 3 5 8
11 07_13 1 ./1401238/13-03-20.EDF m 6 5 2 5 3 7
11 08_13 1 ./1401246/13-03-20.EDF f 4 5 7 5 4 8
12 13_13 1 ./1401239/13-11-28.EDF m 1 8 9 0 0 10
12 14_13 1 ./1401044/13-03-49.EDF m 6 5 4 4 1 8
13 01_11 1	./1401247/11-08-10.EDF f 9 9 9 8 3 7
13 02_11 1	./1401241/11-08-11.EDF m 2 2 0 2 6 3
14 03_11 1	./1401049/11-14-25.EDF f 7 6 3 8 10 3
15 03_13 1	./1401049/13-16-01.EDF f 7 10 2 10 7 10
14 04_11 1	./1401040/11-16-44.EDF m 7 5 7 8 1 9
15 04_13 1	./1401040/13-16-30.EDF m 5 6 4 8 7 5
16 05_11 1	./1401054/11-12-07.EDF f 9 6 4 9 8 9
17 05_13 1	./1401054/13-23-22.EDF m 7 7 7 8 8 9
16 06_11 1	./1401052/11-13-40.EDF m 7 6 5 8 7 8
17 06_13 1	./1401052/13-23-30.EDF f 4 4 5 7 6 8
18 07_11 1	./1401244/11-13-02.EDF f 6 6 3 7 8 4
18 08_11 1	./1401242/11-14-05.EDF f 4 6 7 7 3 9
19 13_11 1	./1401235/11-17-47.EDF m 7 8 8 8 5 8
20 13_13 1	./1401235/13-23-50.EDF f 8 6 7 10 3 10
19 14_11 1	./1401036/11-17-03.EDF f 6 6 4 7 3 9
20 14_13 1	./1401036/13-23-52.EDF m 5 7 7 3 8 7
21 15_11 0	./1401240/11-17-13.EDF m 4 5 5 6 3 8
22 15_13 1	./1401240/13-19-35.EDF m 7 6 8 9 7 10
21 16_11 0	./1401227/11-14-50.EDF m 6 5 8 7 3 9
22 16_13 1	./1401227/13-19-42.EDF f 5 5 7 8 3 10
