# Supplementary material for: Cognitive Collaboration Found in Cardiac Physiology: Study in Classroom Environment
Source: PLoS One. 2016 Jul 14;11(7):e0159178. doi: 10.1371/journal.pone.0159178 (PMC4944990; doi:10.1371/journal.pone.0159178)
Supplement: S3 File — Scripts for replicating the results. (ZIP) [file pone.0159178.s005.zip › mcfile.xlsx]

## Sheet: mc
dataid	subject	casename	include	physiodata	gender	vara_incld
1	01_11_30	s01_p11_30_m1	0	./151030_paricoding_raw/1401041/10-42-13.EDF	m	1
2	02_11_30	s02_p11_30_m1	0	./151030_paricoding_raw/1401045/10-42-16.EDF	m	1
3	03_11_30	s03_p11_30_m1	0	./151030_paricoding_raw/1401237/10-42-24.EDF	m	1
4	04_11_30	s04_p11_30_m1	0	./151030_paricoding_raw/1401250/10-42-28.EDF	m	1
5	05_11_30	s05_p11_30_m1	0	./151030_paricoding_raw/1401050/10-42-31.EDF	f	0
6	06_11_30	s06_p11_30_m1	0	./151030_paricoding_raw/1401231/10-38-57.EDF	m	0
7	07_11_30	s07_p11_30_m1	0	./151030_paricoding_raw/1401238/10-42-45.EDF	m	1
8	08_11_30	s08_p11_30_m1	0	./151030_paricoding_raw/1401246/10-42-43.EDF	m	1
9	09_11_30	s09_p11_30_m2	0	./151030_paricoding_raw/1401224/10-42-50.EDF	m	1
10	10_11_30	s10_p11_30_m2	0	./151030_paricoding_raw/1401226/10-42-52.EDF	m	1
11	11_11_30	s11_p11_30_m2	0	./151030_paricoding_raw/1401229/10-42-56.EDF	m	1
12	12_11_30	s12_p11_30_m2	0	./151030_paricoding_raw/1401243/10-42-59.EDF	m	1
13	13_11_30	s13_p11_30_m2	0	./151030_paricoding_raw/1401239/11-18-08.EDF	f	1
14	14_11_30	s14_p11_30_m2	0	./151030_paricoding_raw/1401044/11-13-21.EDF	f	1
15	01_13_30	s01_p13_30_m1	0	./151030_paricoding_raw/1401041/13-03-02.EDF	f	1
16	02_13_30	s02_p13_30_m1	0	./151030_paricoding_raw/1401045/13-03-06.EDF	m	1
17	03_13_30	s03_p13_30_m1	0	./151030_paricoding_raw/1401237/13-03-19.EDF	f	1
18	04_13_30	s04_p13_30_m1	0	./151030_paricoding_raw/1401250/13-03-31.EDF	f	1
19	05_13_30	s05_p13_30_m2	0	./151030_paricoding_raw/1401050/13-11-47.EDF	m	0
20	06_13_30	s06_p13_30_m2	0	./151030_paricoding_raw/1401231/10-38-57.EDF	m	0
21	07_13_30	s07_p13_30_m2	0	./151030_paricoding_raw/1401238/13-03-20.EDF	m	1
22	08_13_30	s08_p13_30_m2	0	./151030_paricoding_raw/1401246/13-03-20.EDF	f	1
23	13_13_30	s13_p13_30_m2	0	./151030_paricoding_raw/1401239/13-11-28.EDF	m	1
24	14_13_30	s14_p13_30_m2	0	./151030_paricoding_raw/1401044/13-03-49.EDF	m	1
25	01_11_02	s01_p11_02_m1	1	./151002_paircoding_raw/1401247/11-08-10.EDF	f
27	02_11_02	s02_p11_02_m1	1	./151002_paircoding_raw/1401241/11-08-11.EDF	m
29	03_11_02	s03_p11_02_m1	1	./151002_paircoding_raw/1401049/11-14-25.EDF	f
30	03_13_02	s03_p13_02_m1	1	./151002_paircoding_raw/1401049/13-16-01.EDF	f
31	04_11_02	s04_p11_02_m1	1	./151002_paircoding_raw/1401040/11-16-44.EDF	m
32	04_13_02	s04_p13_02_m1	1	./151002_paircoding_raw/1401040/13-16-30.EDF	m
33	05_11_02	s05_p11_02_m1	1	./151002_paircoding_raw/1401054/11-12-07.EDF	f
34	05_13_02	s05_p13_02_m1	1	./151002_paircoding_raw/1401054/13-23-22.EDF	m
35	06_11_02	s06_p11_02_m1	1	./151002_paircoding_raw/1401052/11-13-40.EDF	m
36	06_13_02	s06_p13_02_m1	1	./151002_paircoding_raw/1401052/13-23-30.EDF	f
37	07_11_02	s07_p11_02_m1	1	./151002_paircoding_raw/1401244/11-13-02.EDF	f
38	08_11_02	s08_p11_02_m1	1	./151002_paircoding_raw/1401242/11-14-05.EDF	f
40	13_11_02	s13_p11_02_m1	1	./151002_paircoding_raw/1401235/11-17-47.EDF	m
41	13_13_02	s13_p13_02_m1	1	./151002_paircoding_raw/1401235/13-23-50.EDF	f
42	14_11_02	s14_p11_02_m1	1	./151002_paircoding_raw/1401036/11-17-03.EDF	f
43	14_13_02	s14_p13_02_m1	1	./151002_paircoding_raw/1401036/13-23-52.EDF	m
44	15_11_02	s15_p11_02_m1	0	./151002_paircoding_raw/1401240/11-17-13.EDF	m
45	15_13_02	s15_p13_02_m1	1	./151002_paircoding_raw/1401240/13-19-35.EDF	m
46	16_11_02	s16_p11_02_m1	0	./151002_paircoding_raw/1401227/11-14-50.EDF	m
47	16_13_02	s16_p13_02_m1	1	./151002_paircoding_raw/1401227/13-19-42.EDF	f

## Sheet: blocks
dataid	casename	blockid	starttype	starttime	stoptype	stoptime	tasktype
31	s01_p11_30_m1	1	timestamp	20151030T112504	timestamp	20151030T122853	studying
2	s02_p11_30_m1	1	timestamp	20151030T112504	timestamp	20151030T122853	studying
3	s03_p11_30_m1	1	timestamp	20151030T112504	timestamp	20151030T122853	studying
4	s04_p11_30_m1	1	timestamp	20151030T112504	timestamp	20151030T122853	studying
5	s05_p11_30_m1	1	timestamp	20151030T112504	timestamp	20151030T122853	studying
6	s06_p11_30_m1	1	timestamp	20151030T112504	timestamp	20151030T122853	studying
7	s07_p11_30_m1	1	timestamp	20151030T112504	timestamp	20151030T122853	studying
8	s08_p11_30_m1	1	timestamp	20151030T112504	timestamp	20151030T122853	studying
9	s09_p11_30_m2	1	timestamp	20151030T112504	timestamp	20151030T122853	studying
10	s10_p11_30_m2	1	timestamp	20151030T112504	timestamp	20151030T122853	studying
11	s11_p11_30_m2	1	timestamp	20151030T112504	timestamp	20151030T122853	studying
12	s12_p11_30_m2	1	timestamp	20151030T112504	timestamp	20151030T122853	studying
13	s13_p11_30_m2	1	timestamp	20151030T112504	timestamp	20151030T122853	studying
14	s14_p11_30_m2	1	timestamp	20151030T112504	timestamp	20151030T122853	studying
15	s01_p13_30_m1	1	timestamp	20151030T131750	timestamp	20151030T142139	studying
16	s02_p13_30_m1	1	timestamp	20151030T131750	timestamp	20151030T142139	studying
17	s03_p13_30_m1	1	timestamp	20151030T131750	timestamp	20151030T142139	studying
18	s04_p13_30_m1	1	timestamp	20151030T131750	timestamp	20151030T142139	studying
19	s05_p13_30_m2	1	timestamp	20151030T131750	timestamp	20151030T142139	studying
20	s06_p13_30_m2	1	timestamp	20151030T131750	timestamp	20151030T142139	studying
21	s07_p13_30_m2	1	timestamp	20151030T131750	timestamp	20151030T142139	studying
22	s08_p13_30_m2	1	timestamp	20151030T131750	timestamp	20151030T142139	studying
23	s13_p13_30_m2	1	timestamp	20151030T131750	timestamp	20151030T142139	studying
24	s14_p13_30_m2	1	timestamp	20151030T131750	timestamp	20151030T142139	studying
25	s01_p11_02_m1	1	timestamp	20151002T112216	timestamp	20151002T122146	studying
26	s01_p13_02_m1	1	timestamp	20151002T132800	timestamp	20151002T142730	studying
27	s02_p11_02_m1	1	timestamp	20151002T112216	timestamp	20151002T122146	studying
28	s02_p13_02_m1	1	timestamp	20151002T132800	timestamp	20151002T142730	studying
29	s03_p11_02_m1	1	timestamp	20151002T112216	timestamp	20151002T122146	studying
30	s03_p13_02_m1	1	timestamp	20151002T132800	timestamp	20151002T142730	studying
31	s04_p11_02_m1	1	timestamp	20151002T112216	timestamp	20151002T122146	studying
32	s04_p13_02_m1	1	timestamp	20151002T132800	timestamp	20151002T142730	studying
33	s05_p11_02_m1	1	timestamp	20151002T112216	timestamp	20151002T122146	studying
34	s05_p13_02_m1	1	timestamp	20151002T132800	timestamp	20151002T142730	studying
35	s06_p11_02_m1	1	timestamp	20151002T112216	timestamp	20151002T122146	studying
36	s06_p13_02_m1	1	timestamp	20151002T132800	timestamp	20151002T142730	studying
37	s07_p11_02_m1	1	timestamp	20151002T112216	timestamp	20151002T122146	studying
38	s08_p11_02_m1	1	timestamp	20151002T112216	timestamp	20151002T122146	studying
39	s08_p12_02_m1	1	timestamp	20151002T132800	timestamp	20151002T142730	studying
40	s13_p11_02_m1	1	timestamp	20151002T112216	timestamp	20151002T122146	studying
41	s13_p13_02_m1	1	timestamp	20151002T132800	timestamp	20151002T142730	studying
42	s14_p11_02_m1	1	timestamp	20151002T112216	timestamp	20151002T122146	studying
43	s14_p13_02_m1	1	timestamp	20151002T132800	timestamp	20151002T142730	studying
44	s15_p11_02_m1	1	timestamp	20151002T112216	timestamp	20151002T122146	studying
45	s15_p13_02_m1	1	timestamp	20151002T132800	timestamp	20151002T142730	studying
46	s16_p11_02_m1	1	timestamp	20151002T112216	timestamp	20151002T122146	studying
47	s16_p13_02_m1	1	timestamp	20151002T132800	timestamp	20151002T142730	studying
