# Supplementary material for: Cognitive Collaboration Found in Cardiac Physiology: Study in Classroom Environment
Source: PLoS One. 2016 Jul 14;11(7):e0159178. doi: 10.1371/journal.pone.0159178 (PMC4944990; doi:10.1371/journal.pone.0159178)
Supplement: S3 File — Scripts for replicating the results. (ZIP) [file pone.0159178.s005.zip › README.txt]

This folder includes files:
- Raw .EDF data -files in the subfolders
- .TSV file with questionnaire results combined to the physiodata
- .XLSX file to set up analysis for _colibri_ -package (github.com/bwrc/colibri)
- scripts to exemplify how .EDF data is read to _colibri_ format and how to
  put the results to a table
