# Supplementary material for: Cognitive Collaboration Found in Cardiac Physiology: Study in Classroom Environment
Source: PLoS One. 2016 Jul 14;11(7):e0159178. doi: 10.1371/journal.pone.0159178 (PMC4944990; doi:10.1371/journal.pone.0159178)
Supplement: S3 File — Scripts for replicating the results. (ZIP) [file pone.0159178.s005.zip › utils.R]

#utils

# collect all results from recording files in folder
collect_results_recordings <- function(basepath,patext="") {
    file_list <- list.files(basepath, pattern = paste0(".*",patext,".rds"), full.names = TRUE)

    rec <- load_recording(file_list[[1]])
    out <- collect_results(rec)

    for (f in file_list[-1]) {
        rec <- load_recording(f)
        tmp <- collect_results(rec)
        out <- rbind(out, tmp)
    }
    out
}

read_all_recordings <- function(basepath,patext="") {
    file_list <- list.files(basepath, pattern = paste0(".*",patext,".rds"), full.names = TRUE)

    rec <- load_recording(file_list[[1]])
    out <- collect_results(rec)
    out$windowlength <- rec$conf$settings$segment.length

    for (f in file_list[-1]) {
        rec <- load_recording(f)
        tmp <- collect_results(rec)
        tmp$windowlength <- rec$conf$settings$segment.length
        out <- rbind(out, tmp)
    }
    out
}

load_results <- function(datafolders) {
  rapdata <- data.frame()
  for (fname in datafolders) {
      fdata <- read_all_recordings(fname)
      #fdata$subject <- as.factor(paste(substr(timestamp_to_str(fdata$timestamp),1,8),substr(fdata$casename,1,7),sep="_"))
      fdata$subject <- as.factor(substr(fdata$casename,1,10))
      fdata$segment <- as.integer(fdata$segment)
      fdata <- droplevels(fdata)
      rapdata <- rbind(rapdata, fdata)
  }
  rapdata <- rapdata[, !(colnames(rapdata) %in% c("blockid","segmentid","casename"))]
  rapdata <- droplevels(rapdata)
}
